# Supplementary material for: Assessing the Impact of Geographical Distribution and Genetic Diversity on Metabolic Profiles of a Medicinal Plant, Embelia ribes Burm. f
Source: Plants (Basel). 2022 Oct 27;11(21):2861. doi: 10.3390/plants11212861 (PMC9653573; doi:10.3390/plants11212861)
Supplement: Supplementary file 1 [file plants-11-02861-s001.zip]

Archive with 3 entries (3 files):
- Supplemental Data S1.xlsx
- Supplemental figures.pdf
- Supplemental tables.pdf
