# Supplementary material for: Assessing the Impact of Geographical Distribution and Genetic Diversity on Metabolic Profiles of a Medicinal Plant, Embelia ribes Burm. f
Source: Plants (Basel). 2022 Oct 27;11(21):2861. doi: 10.3390/plants11212861 (PMC9653573; doi:10.3390/plants11212861)
Supplement: Supplementary file 1 [file plants-11-02861-s001.zip › Supplemental Data S1.xlsx]

## Sheet: Sheet1
Sr. No.	Molecular formula	Compound name	Manoli	Kodkani	Nadpal	Wayanad
1	C28 H44 O6	(-)-Asbestinine 2	0	0	1	0		0= absent
2	C20 H30 O4	(-)-Cassaic acid	0	1	0	0		1= present
3	C15 H26 O	(-)-Drimenol	1	0	0	1
4	C31 H48 O6	(-)-Fusidic acid	1	1	1	1
5	C10 H16	(-)-Î²-Pinene	1	1	0	1
6	C20 H18 O3	(-)-Isolonchocarpin	0	1	0	0
7	C10 H18 O	(-)-Linalool	1	1	1	1
8	C15 H24	(-)-longifolene	1	0	1	0
9	C15 H22 O	(-)-Solavetivone	1	0	1	0
10	C12 H24	(+/-)-N,N-Dimethyl menthyl succinamide	1	1	1	1
11	C18 H32 O4	(2E,4E,13S)-13-Hydroperoxy-2,4-octadecadienoic acid	1	1	1	1
12	C18 H18 O6	(2R)-5-Hydroxy-7,2',3'-trimethoxyflavanone	1	1	0	1
13	C9 H12 O7 S	(3-Methoxy-4-hydroxyphenyl)ethylene glycol sulfate	1	0	0	0
14	C6 H8 O3	(Â±)-Furaneol	1	0	0	1
15	C16 H16 O6	(R)-Heraclenol	0	1	1	1
16	C6 H12 O3	(S)-(-)-2-Hydroxyisocaproic acid	1	1	1	1
17	C15 H20 O4	(S)-(+)-Abscisic acid	1	1	1	1
18	C5 H10 O2	(S)-2-Methylbutanoic acid	1	1	1	1
19	C5 H8 O5	(S)-Citramalic acid	0	1	0	0
20	C6 H6 O3	1,2,3-Trihydroxybenzene	1	1	1	1
21	C6 H4 O2	1,2-Benzoquinone	1	1	1	1
22	C15 H20 O3	1,2-Dihydrosantonin	0	0	1	1
23	C19 H36 O5	1,2-Dioctanoyl-sn-glycerol	0	0	1	1
24	C41 H78 N O8 P	1,2-Dioleoyl phosphatidyl ethanolamine	0	1	0	0
25	C5 H10 O5 S	1,2-Epoxy-3,4-butanediol 4-methanesulfonate	1	1	1	1
26	C24 H40 O6	1,3,7,12-Tetrahydroxycholan-24-oic acid	0	1	0	1
27	C14 H8 O4	1,4-Dihydroxyanthraquinone	1	1	1	1
28	C20 H16 N2 O5	10-Hydroxycamtothecin	1	0	0	0
29	C10 H14 O2	10-Oxogeranial	1	1	1	1
30	C20 H32 O5	13,14-dihydro-15-keto-PGD2	1	1	1	0
31	C14 H26 O2	13-Tetradecanolide	1	1	1	1
32	C17 H34 O2	15-Methyl palmitic acid	1	1	1	1
33	C18 H24 O3	16,17-Epiestriol	1	1	1	1
34	C19 H38 O2	16-Methyl stearic acid	1	0	0	0
35	C36 H38	17,18-diphenyl, paracyclophan-17-ene	0	0	1	0
36	C23 H35 N O2	17a-Allyl-3-beta-methoxy-17a-aza-D-homoandrost-5-ene-17-one	0	1	0	0
37	C11 H15 N5 O4	1-methyladenosine	0	1	1	0
38	C19 H38 O4	1-Monopalmitin	1	1	1	1
39	C21 H41 O7 P	1-Oleoyl Lysophosphatidic Acid	0	0	1	1
40	C19 H39 O7 P	1-Palmitoyl Lysophosphatidic Acid	1	1	1	0
41	C24 H51 N O7 P	1-Palmitoyllysophosphatidylcholine	0	1	0	0
42	C15 H30	1-Pentadecene	1	1	1	1
43	C5 H12 S2	1-pentanesulfenothoic acid	1	1	1	1
44	C6 H14 O	1-Pentanol, 4-methyl-	1	1	1	1
45	C7 H8 O S	2-(Methylthio)phenol	1	1	1	0
46	C7 H12 O4	2,2-Dimethylglutaric acid	1	1	1	1
47	C6 H12 O4	2,3-Dihydroxy-3-methylvaleric acid	1	1	1	1
48	C6 H8 O4	2,3-Dimethylmaleate	1	1	1	1
49	C14 H12 O3	2,4,6-Trimethylacetophenone imine	0	0	0	1
50	C15 H12 O3	2,4-Difurfurylfuran	1	1	1	1
51	C6 H8 O2	2',4'-Dihydroxychalcone	0	0	0	1
52	C8 H12 O3	2,5-Dimethyl-3(2H)-furanone	0	1	1	1
53	C5 H5 N O2	2,5-Dimethyl-4-ethoxy-3(2H)-furanone	1	0	1	1
54	C7 H11 N O4	2,6-Dihydroxypyridine	0	0	0	1
55	C16 H14 O4	2,6-Piperidinedicarboxylic acid	0	0	0	1
56	C20 H34 O6	2-[2-(4-Methoxyphenyl)-2-oxoethyl]benzoic acid	0	0	1	1
57	C21 H30 O4	20-Hydroxy-PGF2a	0	0	0	1
58	C21 H32 O3	21-Deoxycortisol	0	1	0	1
59	C28 H44 O2	21-Hydroxypregnenolone	1	0	0	0
60	C13 H10 N2 O3	25-Hydroxyvitamin D2	1	1	1	1
61	C13 H10 N2 O3	2-Amino-5-nitrobenzophenone	1	0	0	0
62	C9 H13 N3 O4	2-deoxycytidine	0	0	1	0
63	C6 H8 O5	2-Formylglutarate	1	1	1	1
64	C16 H32 O2	2-Hexyldecanoic acid	1	1	1	1
65	C2 H6 O4 S	2-Hydroxyethanesulfonate	0	0	0	1
66	C6 H11 N O3	2-Keto-6-aminocaproic acid	1	0	0	0
67	C5 H7 N O4	2-Keto-glutaramic acid	0	0	0	1
68	C18 H36 O2 S	2-Mercapto-octadecanoic acid	0	1	0	0
69	C10 H12 O3	2-Methyl-3'-hydroxyphenylpropionic acid	1	1	1	1
70	C13 H24 O2	2-Methylene dodecanoic acid	0	0	1	0
71	C16 H16 O11	2-O-Feruloylhydroxycitric acid	0	1	0	0
72	C10 H12 O2	2-Phenylbutyric acid	1	0	1	0
73	C10 H10 O2	2-Phenylbutyrolactone	1	1	1	1
74	C8 H14 O4	2-Propylglutaric acid	1	1	1	1
75	C10 H12 O4	3-(4-Hydroxy-3-methoxyphenyl)propionic acid	1	1	1	1
76	C15 H12 O5	3,4,5-Trihydroxyflavanone	1	1	1	1
77	C4 H8 O4	3,4-Dihydroxybutyric acid	1	1	1	1
78	C11 H12 O4	3,4-Dimethoxy cinnamic acid	1	1	1	0
79	C7 H14 O2	3,4-Dimethyl valeric acid	1	1	1	1
80	C16 H14 N2 O7	3,5-Pyridinedicarboxylic acid, 2-(hydroxymethyl)-6-methyl-4-(2-nitrophenyl)-, 5-methyl ester	0	1	0	0
81	C9 H14 O	3,6-Nonadienal	0	1	1	1
82	C15 H12 O6	3,7,3',4'-Tetrahydroxyflavanone (Fustin)	1	1	1	1
83	C23 H24 O12	3',7-Dimethoxy-4',5,8-trihydroxyflavone 8-glucoside	1	1	1	0
84	C20 H10 O10	3,8'-Biflaviolin	0	0	1	0
85	C27 H30 O16	3-[(2S,3R,4S,5S,6R)-4,5-Dihydroxy-6-(hydroxymethyl)-3-[(2S,3R,4S,5R)-3,4,5-trihydroxyoxan-2-yl]oxyoxan-2-yl]oxy-2-(3,4-dihydroxyphenyl)-5-hydroxy-7-methoxychromen-4-one	1	1	1	0
86	C9 H11 N O3	3-Amino-3-(4-hydroxyphenyl)propanoate	1	1	1	1
87	C7 H7 Cl O5	3-Chloro-2-methylmaleylacetate	0	0	0	1
88	C7 H12 O	3-ethyl-2,4-pentadien-1-ol	1	0	1	1
89	C18 H32 O15	3-Fucosyllactose	1	1	0	0
90	C5 H4 O3	3-Furoic acid	1	1	1	1
91	C8 H16 O	3-Heptanone, 5-methyl	1	1	1	1
92	C43 H48 O4	3-Hydroxy-1-(4-(13-(4(3-hydroxy-3-	0	1	0	0
93	C18 H16 O6	3-Hydroxy-3â€™,4â€™,5â€™- trimethoxyflavone	1	1	0	1
94	C10 H20 O3	3-Hydroxycapric acid	1	1	1	1
95	C12 H24 O3	3-Hydroxydodecanoic acid	1	1	1	1
96	C16 H22 O3	3''-Hydroxy-geranylhydroquinone	1	0	0	0
97	C14 H22 N2 O2	3-Hydroxylidocaine	1	1	0	1
98	C20 H30 N2 O8	3-Hydroxylidocaine glucuronide	1	1	0	0
99	C15 H11 N3 O4	3-Hydroxynitrazepam	0	1	1	0
100	C15 H12 N2 O3	3-Hydroxyphenytoin	0	0	1	0
101	C20 H24 N2 O3	3-Hydroxyquinidine	0	0	1	0
102	C8 H16 O3	3-Hydroxyvalproic acid	1	1	1	1
103	C7 H12 O5	3-Isopropylmalic acid	1	1	1	1
104	C9 H10 O8 S	3-Methoxymandelic acid-4-O-sulfate	0	0	0	1
105	C10 H18 O2	3-Methyl-3-butenyl 3-methylbutanoate	1	1	1	1
106	C51 H88 O7	3-O-[6â€²-O-palmitoyl-Î²-dglucosyl]-spinasta-7,22(23)-diene	0	1	0	0
107	C8 H12 O6	3-o-Ethyl-L-ascorbic acid	1	1	1	1
108	C16 H18 O8	3-O-p-Coumaroylquinic acid	0	1	0	1
109	C48 H93 N O11 S	3-O-Sulfogalactosylceramide	0	0	0	1
110	C9 H10 O2	4-Coumaryl alcohol	1	0	0	1
111	C8 H8 O6	4-fumarylacetoacetic acid	1	0	1	0
112	C26 H34 O11	4H-cyclopropa (5,6) benz (1,2:7,8) azuleno (5,6-b)oxiren-4-one,8,8a-bis(acetyloxy)-2a(acetyloxy)methy	0	1	1	1
113	C20 H24 N2 O7	4-Hydroxy Nisoldipine	0	1	0	1
114	C8 H14 O3	4-Hydroxycyclohexylacetic acid	1	1	1	1
115	C15 H14 O4	4'-Hydroxyfenoprofen	0	1	1	1
116	C11 H12 N2 O S	4-Hydroxylevamisole	0	0	1	0
117	C17 H20 N2 O7 S	4-Hydroxylevamisole Glucuronide	0	1	1	0
118	C8 H10 O2	4-Hydroxyphenylethanol	1	1	1	1
119	C13 H16 N4 O3	4'-Hydroxytrimethoprim	1	1	1	1
120	C10 H10 O3	4-Methoxycinnamic acid	1	1	1	1
121	C16 H14 O3	4'-Methoxyflavanone	1	1	1	1
122	C7 H8 O4	4-Methyl-3-oxoadipate-enol-lactone	1	1	1	1
123	C9 H18 O2	4-Methyl-octanoic acid	1	1	1	1
124	C11 H22 O2	4-methylpentyl 3-methylbutanoate	1	1	1	1
125	C8 H12 O4	4-Octenedioic acid	1	1	1	1
126	C9 H7 N O	4-Quinolinol	0	1	0	0
127	C5 H8 N6 O	5-(3-Methyltriazen-1-yl)imidazole-4-carboxamide	0	1	0	0
128	C16 H14 O6	5,2',3'-Trihydroxy-7-methoxyflavanone	1	0	1	1
129	C17 H16 O6	5,2'-Dihydroxy-7,5'-dimethoxyflavanone	1	0	0	1
130	C17 H16 O5	5,4'-Dihydroxy-7-methoxy-8-methylflavanone	0	0	0	1
131	C16 H14 O5	5,6-Dihydroxy-4'-methoxyflavanone	1	0	0	0
132	C9 H10 N2	5,6-Dimethylbenzimidazole	0	0	0	1
133	C27 H32 O15	5,7,2',5'-Tetrahydroxyflavanone 7-O-rutinoside	0	1	0	1
134	C19 H20 O6	5,7,2',5'-Tetramethoxyflavanone	1	0	1	0
135	C21 H22 O10	5,7,2'-Trihydroxyflavanone 7-glucoside	1	0	1	0
136	C21 H22 O5	5,7,4'-Trihydroxy-6-methyl-8-prenylflavanone	0	1	0	0
137	C21 H22 O13	5,7-Dihydroxy-4-oxo-2-(3,4,5-trihydroxyphenyl)-3,4-2H-chromen-3-yl-b-D-galactopyranoside	0	1	1	0
138	C25 H28 O4	5,7-Dihydroxy-6,8-di-C-prenylflavanone	0	0	0	1
139	C20 H20 O4	5,7-Dihydroxy-6-C-prenylflavanone	1	0	0	0
140	C7 H13 N O3	5-Acetamidovalerate	1	0	1	0
141	C3 H5 N3	5-Aminoimidazole	0	1	0	1
142	C9 H8 O6	5-Carboxyvanillic acid	1	1	1	1
143	C35 H58 N7 O17 P3 S	5-cis-8-cis-Tetradecadienoyl-CoA	1	0	0	0
144	C18 H18 O4	5-Hydroxy-7-methoxy-6,8-di-C-methylflavanone	1	1	0	0
145	C17 H16 O4	5-Hydroxy-7-methoxy-8-C-methylflavanone	0	1	1	0
146	C5 H6 N2 O3	5-Hydroxymethyluracil	1	0	0	0
147	C11 H12 N2 O5	5-Hydroxy-N-formylkynurenine	0	0	0	1
148	C26 H30 O4	5-Methoxy-7-prenyloxy-8-C-prenylflavanone	0	0	0	1
149	C23 H24 O9	5-Methoxypodophyllotoxin	0	0	0	1
150	C11 H14 N2 O	5-Methoxytryptamine	1	0	0	1
151	C5 H7 N3 O	5-methylcytosine	0	0	1	0
152	C6 H12 O4 S	5-Methylthioribose	1	1	1	0
153	C16 H16 O8	5-O-Caffeoylshikimic acid	0	0	1	0
154	C18 H28 O4	5-O-Methylembelin	1	1	1	1
155	C19 H20 O5	5-O-Methylleridol	0	1	0	0
156	C11 H18 O2	5-Pentyl-3h-furan-2-one	1	1	1	1
157	C11 H14 O2	5-Phenylvaleric acid	0	1	1	0
158	C18 H18 O5	6,3',4'-Trimethoxyflavanone	0	1	1	0
159	C25 H26 O6	6,8-Diprenylorobol	0	0	1	1
160	C7 H9 N5	6-Dimethylaminopurine	0	1	0	0
161	C30 H36 O6	6-Farnesyl-3',4',5,7-tetrahydroxyflavanone	1	0	0	0
162	C10 H20 O2	6-Hydroxykaempferol-3-O-b-rutinoside6-O-b-D-glucoside	1	1	1	1
163	C16 H12 O4	6-Methoxyflavonol	0	1	0	1
164	C5 H4 N4 S	6-Methylmercaptopurine	1	1	1	1
165	C6 H13 O10 P	6-Phosphogluconic acid	0	0	1	0
166	C5 H4 N4 O2 S	6-Thiouric acid	0	0	0	1
167	C5 H4 N4 O S	6-Thioxanthine	0	0	1	0
168	C24 H36 O4	7a-Hydroxy-3-oxo-4-cholenoic acid	1	1	1	1
169	C23 H34 O16	7-Glucosyl-11-methylodeoside	1	0	1	0
170	C18 H16 O4	7-Hydroxyphenprocoumon	0	0	0	1
171	C22 H22 O12	7-O-Methylgossypetin 3-rhamnoside	1	1	0	0
172	C21 H36 O2	8,11,14-Eicosatrienoic acid, methyl ester	1	1	0	1
173	C15 H20 O5	8'-Hydroxyabscisate	1	1	1	1
174	C17 H17 N3 O2	8-Hydroxydesmethylondansetron	0	0	1	0
175	C20 H26 O3	9,10-Phenanthrenedione,1,2,3,4,4a,10a-hexahydro -	0	0	0	1
176	C28 H42 O4	9,12,15-octadecatrienoic acid,2-phenyl-1,3-dioxan5-yl ester	0	1	1	1
177	C21 H33 F O5	9a-Fluoroallotetrahydrocortisol	1	1	0	1
178	C19 H29 F O3	9a-Fluoro-B-hydroxyandrosterone	0	1	1	1
179	C20 H28 O8	A drimane sesquiterpene-CINNAMOLIDE	1	0	0	0
180	C21 H30 O9	Abscisic acid glucose ester	0	1	0	0
181	C25 H28 O7	Abyssinoflavanone V	0	1	0	0
182	C24 H40 O14	Acarbose (M7)	0	1	1	1
183	C18 H28 N2 O4	Acebutolol	1	1	1	1
184	C2 H5 N O	Acetamide	0	0	0	1
185	C4 H6 O3	Acetoacetic acid	1	1	0	1
186	C21 H26 O3	Acitretin	1	0	0	0
187	C20 H28 O3	Acitretin Ro 23-4293	0	1	0	1
188	C6 H6 O6	ACONITIC ACID	1	1	1	1
189	C15 H24 O	albaflavenol	1	1	1	1
190	C24 H26 O4	Albafuran B	1	0	0	0
191	C14 H10 O5	Alfafuran	1	1	1	1
192	C4 H8 N4 O4	Allantoic acid	0	1	1	0
193	C6 H12 O6	Allose	1	0	0	1
194	C19 H22 O9	Aloesin	1	1	1	1
195	C13 H20 O	alpha-Ionone	1	1	1	1
196	C5 H4 O2	alpha-Pyrones	1	1	0	0
197	C8 H8 N4 O3	Aminofurantoin	1	1	1	1
198	C19 H23 N3	Amitraz	0	0	1	0
199	C16 H21 N3 O6 S	Amoxicillin(hydrolyzed form)	1	1	0	0
200	C20 H30 O5	Andrographolide	0	0	0	1
201	C22 H28 N2 O2	Anileridine	0	1	1	0
202	C9 H13 N2 O9 P	Arabinose Uridinemonophosphate	1	1	1	0
203	C20 H40 O2	Arachidic acid	0	0	0	1
204	C20 H24 D8 O2	Arachidonic Acid (d8)	0	0	1	0
205	C22 H36 O2	Arachidonic acid ethyl ester	1	1	1	1
206	C12 H16 O7	arbutin	1	1	1	1
207	C31 H40 O10	ardisiaquinone 1	0	0	0	1
208	C32 H42 O10	ardisiaquinone 2	0	0	0	1
209	C6 H14 N4 O2	arginine	1	0	0	0
210	C8 H18 N4 O2	arginine ethyl ester	1	1	1	1
211	C30 H48 O5	Arjunolic acid	1	1	1	1
212	C16 H26 O5	Artemether	1	1	1	1
213	C15 H18 O4	Artemisin	0	1	1	0
214	C15 H22 O5	Artemisinin	1	1	1	1
215	C19 H28 O8	Artesunate	1	1	1	0
216	C20 H20 O8	ARTIMISIN	0	1	1	1
217	C15 H22 O9	Aucubin	1	1	1	1
218	C20 H22 O3	Avobenzone	1	0	0	0
219	C20 H22 N2	Azatadine	1	0	0	0
220	C7 H6 O	Benzaldehyde	1	1	1	1
221	C9 H11 N O2	Benzocaine	0	1	1	1
222	C8 H6 O	Benzofuran	1	1	1	0
223	C7 H6 O2	benzoic acid	1	1	1	1
224	C9 H8 O	Benzopyran	0	0	0	1
225	C8 H6 O4	Benzoquinoneacetic acid	1	1	1	1
226	C14 H10 O4	Benzoyl peroxide	1	1	0	0
227	C12 H16 O2	Benzyl 3-methylbutanoate	1	1	1	1
228	C8 H7 N S	BENZYL ISOTHIOCYANATE	1	0	0	0
229	C11 H12 O5	Benzylmalic acid	0	0	0	1
230	C14 H22 O	Beta dehydro-agarofuran	1	1	1	1
231	C18 H14 F4 N2 O4 S	Bicalutamide	0	1	0	0
232	C3 H6 O3 S	b-Mercaptolactic acid	0	0	1	0
233	C15 H16 N2 O2	BMPN-benzoic acid	1	1	1	1
234	C21 H24 N2 O8	BMPN-benzoic acid glucuronide	1	0	1	1
235	C28 H40 O4	bolegrivialol	1	0	0	1
236	C11 H15 N O2	Butamben	0	0	1	0
237	C17 H18 O7	Byakangelicin	0	0	1	1
238	C23 H32 O6	Caesalpinin N	0	0	0	1
239	C8 H10 N4 O2	Caffeine	1	1	1	0
240	C15 H18 O9	Caffeoyl hexoside	0	0	0	1
241	C25 H26 O5	Cajaflavanone	1	0	0	1
242	C86 H172 O6	Caldarchaeol	1	0	0	0
243	C24 H18 O6	Calomelanol I	0	0	1	0
244	C28 H48 O	Campesterol	1	0	0	0
245	C20 H16 N2 O4	Camptothecin	1	0	0	0
246	C9 H16 N4 O7	Canavaninosuccinate	0	1	0	1
247	C21 H30 O2	Cannabidiol	1	1	1	1
248	C22 H30 O4	Cannabidiolic acid	1	0	0	0
249	C21 H26 O2	Cannabinol	1	0	0	1
250	C15 H24 O2	capsidiol	1	1	1	1
251	C8 H19 N3 O2	Carboxyspermidine	0	0	0	1
252	C20 H28 O4	Carnosic acid	1	0	1	1
253	C10 H14 O	Carvacrol	1	1	1	1
254	C11 H16 O	carvacrol methyl ether	1	1	0	1
255	C24 H26 N2 O4	Carvedilol	0	1	1	0
256	C20 H32	Casbene	1	1	1	1
257	C22 H26 O12	Catalposide	0	1	1	0
258	C24 H42 O21	CELLOTEROSE	0	1	0	1
259	C20 H32 O	Cembranoids	1	1	0	1
260	C16 H18 O9	Chlorogenic acid	1	1	1	0
261	C10 H10 O6	Chorismic acid	0	1	1	0
262	C18 H16 O2	Cinnamyl cinnamate	1	1	1	1
263	C16 H30 O2	cis-9-Palmitoleic acid	0	1	1	0
264	C20 H38 O2	cis-Gondoic acid	1	1	0	0
265	C15 H18 O8	cis-Î²-D-Glucosyl-2-hydroxycinnamate	0	1	1	0
266	C20 H18 O5	Citflavanone	1	0	1	1
267	C11 H15 N	citric acid	1	1	1	1
268	C11 H20 O2	Citronellyl formate	1	1	1	1
269	C18 H33 Cl N2 O6 S	Clindamycin sulfoxide	1	0	0	0
270	C22 H34 O2	Clupanodonic acid	1	1	1	0
271	C18 H21 N O3	Codeine	1	1	0	0
272	C29 H42 O4	Coenzyme Q4	0	1	0	1
273	C36 H56 O10	Copteroside B	0	0	0	1
274	C15 H20 O2	Costunolide	0	1	0	1
275	C9 H10 O3	coumaric acid	1	1	1	1
276	C9 H6 O2	Coumarin	1	0	1	1
277	C35 H52 O8	CRYSTAMBINE	1	1	0	1
278	C21 H20 O6	Curcumin	1	1	1	0
279	C6 H10 O	Cyclohexanone	1	0	0	0
280	C30 H44 O9	Cymarine	0	0	0	1
281	C21 H20 O11	Cynaroside	1	1	1	1
282	C4 H8 O3	D-(-)-Î²-Hydroxybutyric acid	0	0	1	1
283	C6 H9 N O2	D-1-Piperideine-2-carboxylic acid	1	1	1	0
284	C6 H10 N6 O	Dacarbazine	0	1	0	0
285	C16 H30 O4	decanedioic acid	1	1	1	1
286	C18 H37 N O3	Dehydrophytosphingosine	1	0	0	1
287	C13 H24 O2	delta-tridecalactone	1	1	1	1
288	C16 H16 O4	Deoxyshikonin	0	0	0	1
289	C11 H16 O10	D-Erythroascorbic acid 1'-a-D-glucoside	1	1	1	1
290	C20 H22 N2 O8	Desmethyl BMPN-benzoic acid glucuronide	1	0	1	1
291	C20 H22 N2 O7	Desmethyldehydronimodipine	1	1	1	0
292	C6 H14 O12 P2	D-Fructose 2,6-bisphosphate	0	0	1	0
293	C7 H14 O7	D-Glucoheptose	0	1	1	0
294	C7 H14 O6	D-Glucoside	1	1	1	0
295	C6 H10 S2	di-2-Propenyl disulfide	1	1	1	1
296	C4 H6 O2	Diacetyl	1	1	1	1
297	C18 H20 O5 S	Diethylstilbestrol monosulfate	0	1	0	1
298	C6 H14 O5	Diglycerol	0	0	1	0
299	C15 H24 O5	Dihydroartemisinin	1	1	1	1
300	C7 H7 N O4	Dihydrodipicolinic acid	0	1	0	1
301	C16 H18 O3	Dihydroechinofuran	0	0	0	1
302	C15 H28 O	dihydro-eudesmol	0	0	0	1
303	C12 H20 O3	Dihydrojasmonic acid	1	1	1	1
304	C13 H22 O3	Dihydrojasmonic Acid, Methyl Ester	1	1	1	1
305	C15 H12 O8	Dihydromyricetin	1	1	1	0
306	C15 H12 O7	Dihydrorobinetin	1	1	1	1
307	C22 H24 O11	Dihydroscoparin	0	0	0	1
308	C16 H20 O3	Dihydroshikonofuran	0	1	0	1
309	C18 H39 N O2	Dihydrosphingosine	1	1	1	1
310	C3 H6 O3	Dihydroxyacetone	1	1	1	1
311	C27 H46 O4	Dihydroxycholestanoic acid	0	1	0	0
312	C15 H14 N2 O3	Diphenylhydantoic acid	0	1	0	0
313	C16 H12 O6	Diplosalsalate	1	1	1	1
314	C8 H14 O2 S2	DL-alpha-Lipoic acid	1	1	1	1
315	C6 H14 O6	D-Mannitol	0	0	1	0
316	C6 H12 O7	D-Mannonate	0	0	1	0
317	C43 H53 N O14	Docetaxel	1	0	0	0
318	C22 H44 O2	Docosanoic acid	1	1	0	1
319	C22 H38 O2	Docosatrienoic Acid	1	1	1	1
320	C18 H30	Dodecylbenzene	0	0	0	1
321	C11 H23 N2 O7 P S	D-Pantetheine 4'-phosphate	1	1	1	1
322	C6 H14 O6	D-Sorbitol	0	1	0	1
323	C20 H34 O2	Eicosatrienoic acid	1	1	1	1
324	C12 H16 O3	elemicin	1	1	1	1
325	C17 H26 O4	Embelin	1	1	1	1
326	C17 H28 O4	Embeliol	1	1	1	1
327	C22 H36 O4	embeliquinone	1	1	0	1
328	C15 H12 O4	emodin	1	0	1	0
329	C28 H37 N5 O7	Enkephalin L	1	0	1	0
330	C26 H28 O7	epi-Derriflavanone	0	1	0	0
331	C30 H32 O6	Epilumaflavanone B	1	0	1	1
332	C24 H30 O8	Epiyangambin	0	1	0	0
333	C4 H10 O4	Erythritol	0	0	1	0
334	C6 H14 S2	ethyl 1-methylpropyl disulfide	1	1	1	1
335	C14 H28 O2	ethyl dodecanoate	1	1	1	1
336	C8 H12 O5	Ethyl Oxalacetate	1	1	1	0
337	C13 H22 O	E-trimenal	1	1	1	1
338	C25 H28 O5	Euchrestaflavanone A	0	0	0	1
339	C23 H33 N O	EVOCARPINEl	1	0	0	0
340	C26 H30 O6	Exiguaflavanone B	1	0	1	1
341	C25 H28 O6	Exiguaflavanone L	0	1	0	0
342	C25 H30 O7	Exiguaflavanone M	0	1	0	0
343	C15 H18 O	Farfugin A	0	1	0	0
344	C23 H23 Cl O10	Fenofibryl glucuronide	1	0	1	1
345	C22 H28 N2 O	Fentanyl	0	0	0	1
346	C10 H10 O4	Ferulic acid	1	1	1	1
347	C23 H36 N2 O2	Finasteride	1	0	0	0
348	C9 H18 O8	Floridoside	1	1	1	0
349	C22 H24 O5	Flowerine	0	1	0	0
350	C21 H29 F O5	Fludrocortisone	0	1	1	0
351	C14 H17 F3 N2 O3	Fluvoxamine acid	1	0	0	0
352	C19 H26 O3	Formestane	1	0	0	0
353	C25 H34 O9	Formestane-4-O-glucuronide	0	1	1	0
354	C19 H24 N2 O4	Formoterol	0	1	1	1
355	C22 H34 O7	Forskolin	1	1	1	1
356	C16 H18 O10	fraxin	0	0	0	1
357	C25 H26 O4	Fulvinervin A	1	0	0	0
358	C4 H4 O4	fumaric acid	1	1	1	1
359	C4 H4 O2	Furanone	1	1	1	1
360	C15 H20 O	Furodysin	1	1	1	1
361	C36 H58 O12	Fusicoccin A	0	1	0	0
362	C6 H12 O7	Galactonic acid	1	1	1	1
363	C18 H30 O2	Gamolenic acid	1	1	1	1
364	C18 H26 O4	GEINSTIN	1	1	1	1
365	C16 H22 O2	Geranylhydroquinone	0	1	0	1
366	C17 H22 O3	Geranyl-hydroxybenzoate	1	1	1	1
367	C16 H16 O3	g-Hydroxy-4-biphenylbutyric acid	0	1	0	1
368	C19 H26 O6	gibberellin A2	1	0	0	0
369	C19 H24 O5	Gibberellin A20	0	1	1	0
370	C19 H24 O6	gibberellin A29	1	1	0	0
371	C25 H32 O11	gibberellin A3 O-beta-D-glucoside	0	0	0	1
372	C20 H26 O5	gibberellin A37	0	0	0	1
373	C19 H22 O6	Gibberellin A94	0	0	0	1
374	C16 H18 O4	Gigantol	1	1	0	1
375	C7 H14 O8	Glucoheptonic acid	1	1	1	1
376	C3 H8 O3	glycerol	1	1	1	0
377	C8 H21 N O6 P	Glycerophosphocholine	0	1	1	1
378	C2 H4 O3	glycolic acid	1	1	0	1
379	C48 H82 O18	Gynosaponin S	0	1	0	1
380	C22 H24 O10	Haplanthin	0	1	1	0
381	C15 H16 O4	Hemigossypol	1	1	1	1
382	C21 H42 O2	Heneicosanoic acid	1	1	1	1
383	C17 H36	Hexadecane, 4-methyl	1	1	1	1
384	C16 H30 O4	Hexadecanedioic acid	1	1	1	1
385	C12 H20 O2	Hexenyl (3Z)-hexenoate, (3Z	1	1	1	1
386	C10 H16 N4 O3	Homocarnosine	1	0	1	0
387	C7 H10 O3	Homofureanol	1	0	0	0
388	C15 H18 N2 O	Huperzine A	0	1	0	0
389	C16 H27 N O12	Hyaluronic acid	1	0	0	0
390	C20 H26 N2 O2	Hydroquinidine	1	1	1	1
391	C20 H26 N2 O4	Hydroquinine, 10,11-dihydroxy-	1	1	1	1
392	C17 H19 N5 O	Hydroxyanastrozole	0	1	0	0
393	C6 H10 O2	Î´-Hexalactone	1	1	1	1
394	C14 H18 N4 O4	Î±-Hydroxytrimethoprim	1	1	1	1
395	C11 H14 N2	Î±-Methyltryptamine (AMT)	1	0	0	1
396	C14 H18 O3	Î±-Phenylcyclohexylglycolic acid	1	1	1	1
397	C27 H37 F O6	Î²-methasone valerate	1	0	1	0
398	C20 H18 O7	Idarubicinol aglycone	0	1	1	0
399	C12 H8 O4	Isobergapten	1	1	1	1
400	C11 H6 O4	Isobergaptol	0	0	0	1
401	C6 H12 O2	Isocaproic acid	1	1	1	1
402	C21H20O12	isoquercitrin	1	1	0	1
403	C16 H12 O7	isorhamnetin	1	1	1	1
404	C11 H18 O8	Isovalerylglucuronide	1	1	1	1
405	C8 H15 N O3	Isovalerylsarcosine	1	1	0	0
406	C31 H50 O3	Japonicumins A	0	1	0	0
407	C26 H30 O13	Jasminoside	0	1	0	1
408	C20 H18 O10	Kaempferol 3-O-xyloside	1	1	1	1
409	C33 H40 O20	Kaempferol 3-rutinoside-4'-glucoside	1	0	0	0
410	C26 H28 O5	Kanzonol	0	0	1	0
411	C10 H12 N2 O3	kynurenine	1	1	0	0
412	C16 H26 O4	Lactapiperanol C	1	1	1	1
413	C48 H93 N O11 S	Lactosylceramide	0	1	0	1
414	C17 H26 O12	Lamiide	0	1	0	0
415	C12 H18 O11	L-Ascorbic acid-2-glucoside	0	1	1	0
416	C27 H46 O	Lathosterol	0	0	1	0
417	C17 H14 O5	Lawinal	1	1	1	1
418	C23 H26 O7	Laxiflorin	0	1	0	1
419	C16 H14 O7	Lecanoric acid	0	1	1	1
420	C24 H22 O7	Lepidissipyrone	1	0	0	0
421	C26 H28 O14	Lepidoside	1	1	1	1
422	C18 H16 O5	Leridal	1	1	0	0
423	C27 H32 O5	Lespedezaflavanone F	1	1	1	0
424	C11 H12 N2 O S	Levamisole	1	0	0	0
425	C18 H20 F N3 O4	Levofloxacin	1	0	0	1
426	C17 H34 N O4	L-Hexanoylcarnitine n-butyl ester	1	1	1	1
427	C6 H11 N3 O	L-Histidinol	0	0	1	0
428	C20 H20 O7	Licoleafol	0	1	1	0
429	C14 H22 N2 O	Lidocaine	1	0	0	1
430	C24 H48 O2	Lignoceric acid	1	0	1	1
431	C26 H30 O8	Limonin	0	1	0	0
432	C10 H17 N O6	Linamarin	0	1	1	0
433	C18 H32 O2	Linoleic acid	1	1	0	1
434	C8 H16 O2 S2	Lipoic acid, reduced	1	1	1	1
435	C24 H40 O6 S	Lithocholic acid	1	0	0	0
436	C24 H40 O6 S	Lithocholic acid sulfate	0	1	0	0
437	C22 H23 Cl N6 O	Losartan	1	0	0	1
438	C24 H38 O6	Lovastatin acid (Mevinolinic acid)	0	1	0	0
439	C12 H10 N4 O2	Lumichrome	1	1	1	1
440	C16 H18 N2 O	LYSERGOL	1	1	1	1
441	C21 H26 O5	Malabaricone	1	1	1	0
442	C4 H6 O5	Malic acid	1	1	1	1
443	C17 H22 O5	Matricin	0	1	0	0
444	C25 H26 O3	Maximaflavanone A	1	1	0	0
445	C17 H16 F6 N2 O	Mefloquine	0	1	0	0
446	C13 H18 Cl2 N2 O2	Melphalan	0	0	1	1
447	C13 H16 O5	Methyl 3,4,5-trimethoxycinnamate	1	0	0	1
448	C8 H9 N O2	methyl anthranilate	0	1	0	1
449	C36 H54 O8	methylvilangine	0	1	0	0
450	C18 H20 N2	Mianserin	0	1	0	1
451	C8 H10 N2 O4	mimosine	0	1	1	1
452	C15 H18 N4 O5	Mitomycin	0	0	1	0
453	C27 H30 O15	Multiflorin B	1	1	1	1
454	C17 H26 O10	Mussaenoside	0	1	1	0
455	C11 H12 O3	myrisiticin	1	1	1	1
456	C23 H38 N O5	N-(3-Carboxylpropyl)-5-amino-2-hydroxy-3-tridecyl-1,4-benzo- quinone	1	1	1	1
457	C16 H24 N2	N,N-Diisopropyltryptamine	0	0	1	1
458	C16 H27 N O4	N-3-Oxo-Dodecanoyl-L-Homoserine Lactone	1	1	1	0
459	C20 H22 N7 O6	N5,N10-Methenyltetrahydrofolic acid	1	1	0	0
460	C6 H9 N O5	N-Acetylaspartate	1	0	0	0
461	C15H12O5	naringenin	1	1	0	1
462	C21 H22 O11	Neocarthamin	0	1	1	0
463	C26 H29 O13	Neolicuroside	1	0	0	0
464	C6 H11 N O3 S	N-Formylmethionine	0	1	0	0
465	C8 H9 N3 O5	Nicorandil-N-oxide	0	0	1	0
466	C10 H14 N2 O	Nicotine N-oxide	0	0	0	1
467	C6 H5 N O2	nicotinic acid	0	0	1	0
468	C11 H15 N O9 P	Nicotinic acid mononucleotide	1	1	1	1
469	C17 H18 N2 O6	Nifedipine	0	0	0	1
470	C26 H30 O5	Nimbaflavone	0	0	1	1
471	C7 H8 N2 O	n-Methylnicotinamide	1	0	1	1
472	C18 H22 O4	Nordihydroguaiaretic	1	1	0	1
473	C20 H26 O2	Norethindrone	0	0	1	0
474	C14 H20 N2 O	Norfentanyl	1	0	1	0
475	C22 H26 F N3 O9	Norfloxacin glucuronide	1	1	0	1
476	C9 H13 N O6 S	Normetanephrine sulfate	1	1	0	0
477	C7 H14 S2	n-propyl sec-butyl disulfide	1	1	1	1
478	C24 H38 O4	Nutriacholic acid	1	1	1	1
479	C23 H24 N2 O4	O-Desmethylcarvedilol	0	0	0	1
480	C24 H18 O5	Ohioensin C	1	1	0	0
481	C21 H39 N O3	Oleoyl sarcosine	0	0	0	1
482	C23 H34 N2 O4	o-Monocarboxylfinasteride	0	0	0	1
483	C25 H36 O4	Ophiobolin A	1	0	1	0
484	C25 H28 O3	Ovaliflavanone A	0	1	1	0
485	C2 H2 O4	Oxalic acid	1	1	1	0
486	C4 H4 O5	Oxaloacetate	1	1	1	1
487	C16 H24 N2 O	Oxymetazoline	0	0	1	1
488	C22 H24 N2 O9	Oxytetracycline	0	0	0	1
489	C34 H42 O19	Oxytroflavoside G	0	0	0	1
490	C16 H32 O	Palmitaldehyde	1	1	1	0
491	C32 H40 O19	Parishin B	0	0	0	1
492	C10 H14	p-cymene	0	1	0	0
493	C7 H8 O3	Penilillic acid	0	1	1	0
494	C5 H10 O	pentan-3-one	1	1	1	1
495	C16 H13 O7	Petunidin	0	0	1	0
496	C20 H22 N4 O2	Phenylahistin	0	0	1	1
497	C19 H20 N2 O2	Phenylbutazone	1	1	1	1
498	C12 H16 O6	Phenylglucoside	0	1	1	0
499	C27 H34 O11	Phillyrin	1	0	0	0
500	C21 H24 O10	Phloridzin	1	1	1	1
501	C2 H5 O4 P	Phosphonoacetaldehyde	1	0	0	0
502	C15 H21 N3 O2	Physostigmine	0	1	1	0
503	C20 H40 O	phytol	1	1	1	1
504	C18 H39 N O3	Phytosphingosine	0	0	0	1
505	C14 H12 O4	piceatannol	1	1	1	1
506	C13 H10 O5	Pimpinellin	1	1	0	0
507	C17 H14 O6	PISATIN	1	1	0	1
508	C23 H36 O2	plastoquinol-1	1	1	1	1
509	C23 H32 O2	Plastoquinone 3	1	0	1	1
510	C7 H8 O2	p-Methylolphenol	0	1	1	0
511	C7 H8 O2	Podophyllotoxin	1	1	1	1
512	C12 H20 O	Pperidine,1-(1,7,7-trimethylbicyclo (2.2.1)hept-2- en-2-yl)	1	1	1	1
513	C15 H22 O2	procurcumenol	1	1	1	1
514	C12 H14 O5	Propanoic acid, 2-hydroxy-3-[2-(2-propenyloxy)phenoxy]-	0	1	1	1
515	C3 H2 O2	Propiolic acid	1	1	1	1
516	C17 H18 O6	Protofarrerol	1	0	0	0
517	C20 H19 N O5	Protopine	1	0	0	0
518	C24 H24 O13	Purifolin	1	1	0	1
519	C8 H13 N2 O5 P	pyridoxamine 5-phosphate	0	1	1	0
520	C9 H13 N3	Pyrrole-3-carbonitril,2-animo-1-butyl-(1,1- dimethylethyl)	1	0	0	1
521	C15 H10O7	Quercetin	1	1	0	1
522	C7 H12 O6	Quinic acid	0	1	1	0
523	C12 H14 O8	Quinol glucuronide	1	1	1	1
524	C16 H16 O5	Racemosin	1	0	1	1
525	C19 H30 O4	rapanone	1	1	1	1
526	C27 H34 N4 O5	Retosiban	0	1	0	0
527	C11 H12 O	Retusoquinone	0	1	1	0
528	C28 H32 O17	Rhamnetin 3-sophoroside	1	1	0	0
529	C15 H16 O8	rhodonin	0	0	0	1
530	C5 H8 O5	Ribonic acid gamma lactone	1	0	0	0
531	C20 H24 O5	rosmaquinone	0	1	1	0
532	C14 H20 N6 O5 S	S-adenosylhomocystine	0	1	1	0
533	C13 H18 O7	Salicin	1	1	1	1
534	C14 H20 O7	salidroside	0	0	0	1
535	C21 H22 O7	Samidin	0	1	1	0
536	C27 H31 O4	SARAGANAPTHOQUINOIC ACID	1	0	0	0
537	C10 H8 O4	Scopoletin	1	0	0	1
538	C35 H60 O6	SITOSTEROL	1	1	1	1
539	C6 H15 N O2 S	S-methylmethionine	0	0	1	0
540	C17 H35 N	Solenopsin A	0	1	1	0
541	C30 H48 O4	spinosic acid A	0	1	0	0
542	C30 H50	Squalene	0	1	0	0
543	C18 H36 O2	stearic acid	1	1	1	1
544	C24 H44 O7	Stearyl citrate	1	0	0	0
545	C17 H16 O7	Sulochrin	0	0	1	1
546	C14 H22 O3	Sundiversifolide	1	1	1	1
547	C16 H22 O9	Sweroside	1	1	1	1
548	C16 H22 O10	Swertiamarin	1	0	1	0
549	C30 H36 O7	Tanariflavanone A	1	0	0	0
550	C30 H34 O6	Tanariflavanone B	0	0	1	0
551	C47 H51 N O14	taxol	0	1	0	0
552	C10 H12 N4 O5 S	Tazobactam	0	1	1	0
553	C20 H28 O6	terpentecin	0	1	1	0
554	C24 H36 O2	Tetracosahexaenoic acid	1	1	0	1
555	C14 H28	tetradecene	1	1	1	1
556	C21 H34 O4	Tetrahydrocorticosterone	0	1	1	1
557	C21 H34 O5	Tetrahydrocortisol	1	0	0	0
558	C4 H8 O	Tetrahydrofuran	1	1	1	1
559	C24 H28 O4	tetrahydroxytrans-stilbene	0	1	1	0
560	C7 H8 N4 O2	Theobromine	1	1	1	1
561	C18 H17 N O5	Tranilast	0	0	1	0
562	C16 H20 N2 O8	trans-3-Hydroxycotinine glucuronide	1	1	0	0
563	C9 H8 O2	trans-cinnamic acid	1	1	1	1
564	C17 H14 O7	Tricin	1	1	1	1
565	C12 H7 Cl3 O2	Triclosan	1	1	1	0
566	C13 H26 O2	Tridecanoic acid	1	1	1	1
567	C20 H26 N2	Trimipramine	1	1	1	1
568	C20 H24 O6	Triptolide	0	1	1	0
569	C10 H12 N2	tryptamine	0	0	1	0
570	C11 H12 N2 O2	tryptophan	1	0	0	1
571	C19 H26 O4	Ubiquinone (Q2)	1	1	0	1
572	C11 H22 O	undecan-2-one	1	1	1	1
573	C4 H4 N2 O2	uracil	1	1	1	1
574	C H4 N2 O	Urea	1	0	0	0
575	C9 H12 N2 O6	uridine	1	0	0	1
576	C13 H8 O4	urolithins	1	1	0	0
577	C10 H12 O5	Vanillactic acid	0	1	0	1
578	C8H8O4	Vanillic acid	1	1	1	1
579	C28 H20 O6	Viniferifuran	1	0	0	1
580	C28 H38 O6	Withanolide	1	0	0	0
581	C15 H22 O4	Xanthoxic acid	1	1	1	1
582	C15 H22 O3	Xanthoxin	0	1	0	0
583	C12 H18 O2	Z-pinocarvyl acetate	1	1	0	1
		No. of componds in each accessions	352	380	341	346
